# Supplementary material for: Evaluation of the Emergency Obstetric and Newborn Care training in Gondar, Ethiopia; a mixed methods study
Source: PLOS Glob Public Health. 2023 Sep 26;3(9):e0000889. doi: 10.1371/journal.pgph.0000889 (PMC10522022; doi:10.1371/journal.pgph.0000889)
Supplement: S1 Data — (XLSX) [file pgph.0000889.s005.xlsx]

## Sheet: Participant cover sheet
Registration number		Place of work	Professional cadre				Educators			Professional experience
	Group		Sp med doc	Med doc	Nursing	Others	Academic	In-service	Not involved	Years	Working in OBGYN/Maternity	Working outside OBGYN/Maternity	Time spent in ObGYN	Freq of EmONC training in last 2 years
1	A	1			Midwife		Midwife tutor	SBA		2	Y	N	100	never
2	B	1			Midwife		Midwife tutor	SBA		2	Y	Y	75	12
3	C	1			Nurse/midwife		Nurse Midwife tutor	SBA		0	Y	N	100	never
4	D	1			Nurse/midwife		Nurse Midwife tutor	SBA		0	Y	N	100	never
5	A	1			Nurse/midwife		Midwife tutor	SBA		3	Y	N	100	12
6	B	1			Midwife		Midwife tutor	EOC		8	Y	N	100	12
7	C	1			Midwife		Midwife tutor	EOC		5	Y	N	100	12
8	D	1			Midwife		Midwife tutor	EOC		2	Y	Y	100	12
9	A	1			Midwife		Midwife tutor	SBA/EOC		3	Y	N	100	12
10	B	1			Midwife		Midwife tutor	SBA/EOC/LSS		0	Y	N	75	never
11	C	1			Nurse/midwife		Nurse Midwife tutor	SBA/EOC/LSS		2	Y	N	75	never
12	C	1		Med student	Midwife		Midwife tutor	SBA/EOC/LSS		0	Y	N	75	never
13	A	1			Nurse/midwife		Nurse Midwife tutor	SBA/EOC/LSS		7	Y	N	75	never
14	B	2	OBGYN				Assistant prof			7	Y	N	100	2-6
15	C	1			Nurse/midwife		Nurse Midwife tutor	EOC		3	Y	N	100	never
16	D	1			Nurse/midwife		Nurse Midwife tutor	SBA/EOC/LSS		8	Y	N	75	never
17	A	1			Midwife		Midwife tutor	SBA		7	Y	N	100	12
18	B	1			Midwife		Midwife tutor	SBA		9	Y	N	100	12
19	C	1			Nurse/midwife		Nurse Midwife tutor	SBA/EOC/LSS		8	Y	N	75	never
20	D	2	OBGYN				Assistant prof	SBA/EOC/LSS		7	Y	N	100	1
21	A	2		Resident			Lecturer	SBA/EOC/LSS		6	Y	N	100	never
22	B	2		Resident			Lecturer			4	Y	N	100	12
23	C	2		Resident			Lecturer			4	Y	N	100	12
24	D	2	OBGYN				Assistant prof	EOC		10	Y	N	75	12
25	A	1			Midwife		Nurse Midwife tutor			2	Y	N	100	never
26	B	2			Midwife		Nurse Midwife tutor	SBA/EOC/LSS		0	Y	Y	50	never
27
28	D	2	OBGYN				Assistant prof	SBA/EOC/LSS		10	Y	N	100	2-6
29	A	2			Midwife				X	3	Y	N	100	never
30	B	0			Midwife			EOC		5	Y	N	75	12

## Sheet: PrePosttest
Registration number	Written																												Skills																		Combined knowledge and skills
	MCQs		Skills 1										Skills 2										Combined written						MVA					Newborn resus					Breech					Combined
			A: PPH		A:		Mean diff A	B: FIT		B:		Mean diff B	A: AVD		A:		Mean diff A	B: POL		B:		Mean diff B
	Pre test - false	Post test	Pre test	PPH pre test % score	PPH post test test % score	PPH post test % score		Pre test	PET pre test % score	Post test	PET post test % score		Pre test	AVD pre test % score	Post test	AVD post test % score		Pre test	POL % pre-test score	Post test	POL % post-test score		Pre	% Pre	Post	% Post	Total	Mean difference	Pre test	% Pre	Post test	% Post	Mean difference	Pre test	% Pre	Post test	% Post	Mean difference	Pre test	% Pre	Post test	% Post	Mean difference	Combined skills pre test score	Combined skills post test	Combined Mean difference total skills	Pre (%)	Post (%)	Mean diff
1	5		2	0.75	3	0.625	-1	6	0.25	2	0.75		4	0.333333	3	0.5		4	0.733333	0	1		16	0.516667	8	0.71875			13	0.65	20	1	7						7	0.35	12	0.6	5
2	7		2	0.75	2	0.75	0	4	0.5	3	0.625		4	0.333333	6	0		1	0.933333	6	0.6		11	0.629167	17	0.49375			10	0.5	19	0.95	9						5	0.25	18	0.9	13
3	9		2	0.75	2	0.75	0	4	0.5	2	0.75		5	0.166667	2	0.666667		3	0.8	1	0.933333		14	0.554167	7	0.775			8	0.4	15	0.75	7						3	0.15	16	0.8	13
4			4	0.5	2	0.75	2	8	0	2	0.75		5	0.166667	4	0.333333		2	0.866667	0	1		19	0.383333	8	0.708333			7	0.35	20	1	13						4	0.2	10	0.5	6
5	7		3	0.625	3	0.625	0	6	0.25	1	0.875		5	0.166667	2	0.666667		0	1	4	0.733333		14	0.510417	10	0.725			8	0.4	18	0.9	10			12	0.6		12	0.6
6	10		4	0.5	1	0.875	3	6	0.25	1	0.875		5	0.166667	2	0.666667		2	0.866667	0	1		17	0.445833	4	0.854167			14	0.7	15	0.75	1			18	0.9		8	0.4
7	8		2	0.75	1	0.875	1	3	0.625	3	0.625		3	0.5	2	0.666667		2	0.866667	1	0.933333		10	0.685417	7	0.775			13	0.65	18	0.9	5			14	0.7		9	0.45
8	7		2	0.75	3	0.625	-1	8	0	3	0.625		6	0	2	0.666667		4	0.733333	0	1		20	0.370833	8	0.729167			11	0.55	10	0.5	-1						3	0.15	12	0.6	9
9	4		4	0.5	2	0.75	2	3	0.625	3	0.625		4	0.333333	3	0.5		0	1	0	1		11	0.614583	8	0.71875			15	0.75	15	0.75	0	6	0.3	14	0.7	8
10	7		1	0.875	0	1	1	3	0.625	0	1		6	0	3	0.5		3	0.8	0	1		13	0.575	3	0.875			7	0.35	19	0.95	12		0	19	0.95		5	0.25
11	8		2	0.75	3	0.625	-1	4	0.5	3	0.625		6	0	3	0.5		1	0.933333	1	0.933333		13	0.545833	10	0.670833			6	0.3	11	0.55	5	6	0.3					0	8	0.4
12					1	0.875	-1			2	0.75			1	2	0.666667			1	1	0.933333			0.5	6	0.80625					12	0.6			0					0	18	0.9
13	7		3	0.625	2	0.75	1	3	0.625	1	0.875		4	0.333333	3	0.5		1	0.933333	6	0.6		11	0.629167	12	0.68125			17	0.85	19	0.95	2	8	0.4	9	0.45	1
14	5		1	0.875	0	1	1	2	0.75	0	1		0	1	0	1		1	0.933333		1		4	0.889583		1			18	0.9	20	1	2						19	0.95	18	0.9	-1
15	4		2	0.75	0	1	2	4	0.5	2	0.75		4	0.333333	3	0.5		0	1	0	1		10	0.645833	5	0.8125			9	0.45	18	0.9	9			19	0.95		10	0.5
16	8		3	0.625	1	0.875	2	7	0.125	2	0.75		1	0.833333	1	0.833333		0	1	0	1		11	0.645833	4	0.864583			10	0.5	20	1	10						12	0.6	16	0.8	4
17	8		4	0.5	2	0.75	2	4	0.5	1	0.875		4	0.333333	1	0.833333		0	1	0	1		12	0.583333	4	0.864583			15	0.75	20	1	5	3	0.15						18	0.9
18	11		2	0.75	2	0.75	0	6	0.25	3	0.625		4	0.333333	5	0.166667		6	0.6	5	0.666667		18	0.483333	15	0.552083			7	0.35	15	0.75	8	5	0.25						15	0.75
19	8		4	0.5	4	0.5	0	4	0.5	5	0.375		3	0.5	4	0.333333		2	0.866667	0	1		13	0.591667	13	0.552083			16	0.8	18	0.9	2	5	0.25	19	0.95	14
20	4		1	0.875	0	1	1	1	0.875	0	1		1	0.833333	1	0.833333		0	1	0	1		3	0.895833	1	0.958333			18	0.9	20	1	2	19	0.95	20	1	1
21	4			1	1	0.875				2	0.75		1	0.833333	0	1		0	1	0	1		1	0.708333	3	0.90625			20	1	19	0.95	-1		0	17	0.85		16	0.8
22	1		1	0.875	0	1	1	3	0.625	0	1		2	0.666667	0	1		0	1	1	0.933333		6	0.791667	1	0.983333			16	0.8	19	0.95	3	15	0.75	20	1	5
23	1		1	0.875	1	0.875	0	2	0.75	0	1		2	0.666667	2	0.666667		1	0.933333	0	1		6	0.80625	3	0.885417			18	0.9	20	1	2	16	0.8	19	0.95	3
24	1		0	1	0	1	0	0	1	0	1		1	0.833333	1	0.833333		1	0.933333	1	0.933333		2	0.941667	2	0.941667			18	0.9	20	1	2						15	0.75	20	1	5
25	8		1	0.875	1	0.875	0	1	0.875	0	1		1	0.833333	1	0.833333		2	0.866667	2	0.866667		5	0.8625	4	0.89375			13	0.65	18	0.9	5	16	0.8						13	0.65
26	6		3	0.625	0	1	3	3	0.625	1	0.875		6	0	2	0.666667		4	0.733333	0	1		16	0.495833	3	0.885417			15	0.75	15	0.75	0	7	0.35	9	0.45	2
27	0		1	0.875	0	1	1	0	1	0	1		0	1	0	1		1	0.933333	0	1		2	0.952083	0	1			20	1	20	1	0						18	0.9	18	0.9	0
28			1	0.875	1	0.875	0	1	0.875	1	0.875		2	0.666667	1	0.833333		1	0.933333	0	1		5	0.8375	3	0.895833					20	1				20	1
29	4				4	0.5				1	0.875				3	0.5				3	0.8			0	11	0.66875					11	0.55				20	1
30					2	0.75				4	0.5				2	0.666667				4	0.733333			0	12	0.6625						0									11	0.55
31			2	0.75				3	0.625																						18	0.9									11	0.55
32																																0
			2					2					6					2		1			12						6		18		12	9
		total fail	60		44			101		48			95		64			44		37								SUM scores	348		540			115		249			146		234
		number student	28		30			28		30			28		30			28		30								Students	27		31			12		15			15		16
		number questions	8		8			8		8			6		6			15		15								Average	12.8889		17.4194			9.58333		16.6			9.73333		14.625
		total Q	224		240			224		240			168		180			420		450
		error/ student	2.14286		1.46667			3.60714		1.6			3.39286		2.13333			1.57143		1.23333
		error/total Q	0.267857		0.183333			0.450893		0.2			0.565476		0.355556			0.104762		0.0822222
		paired T test	0.01					<0.001					0.0082					0.3296										Paired T Test	0.0001					0.0003					0.0083
		Mean	2.14		1.47		Mean	3.61		1.6		Mean	3.39		2.13		Mean	1.57		1.23								Mean	12.89		17.42		Mean	9.58		16.6		Mean	9.73		14.63
		SD	1.15		1.22		SD	2.2		1.35		SD	1.97		1.46		SD	1.55		1.89								SD	4.55		3.04		SD	5.4		3.98		SD	5.42		3.63
		SEM	0.22		0.22		SEM	0.42		0.25		SEM	0.37		0.27		SEM	0.29		0.34								SEM	0.88		0.55		SEM	1.56		1.03		SEM	1.4		0.91
		N	28		30		N	28		30		N	28		30		N	28		30								N	27		31		N	12		15		N	15		16

## Sheet: Feedback
		Day 1							Day 2													Day 3									Day 4
Registration number	GROUP	Lecture: ABC Mat resus	ABC Demo	Lecture: Newborn Care	BO session 1+2 AIRWAY+ RESUS	BO session 3 NEWBORN	BO session 4 VENOUS CD	Lecture SHOCK	BO session 1-4	Lecture CRT	Lecture: Eclampsia	BO session 1 RECOGN	BO session 2+3 BeOC+CoC	BO session 4 BP + FLUID	Lecture: Haemorrhage	BO session 1 VOLUME	BO session 2 ATONIC	BO session 3 ABRUPTION	BO session 4 PREVIA	Lecture: Sepsis	BO session 1-4 SEPSIS	Lecture:Obs Emerg	BO session 1 breech	BO session 2 shoulder	BO session 3 cord	BO session 4 twins	PREVENTING OBSTRUCTED LABOUR LECTURE	BO session 1-4 partograph	Lecture: Assisted Vag. Del	BO session 1-4 AVD	Lecture: Surgical skills	Lecture: Lecture Perineal repair/MVA	BO session 1 mva	BO session 2 retained plac	BO session 3 diff CS	BO session 4 episiotomy
1	A	5	5	5	4	4	5	5	4	4	5	5	4	4	5	4	4	5	5	3	4	5	5	5	5	5	5	5	5	5		5	5	5	5	5
2	B	4	3	5	4	5	5	4	5	5	5	5	4	5	5	4	5	5	5	5	5	4	5	5	5	4	5	5	5	5		5	5	5	4	5
3	C	5	5	5	5	5	5			5	5	5	5	5	5	5	5	5	5	5	5	5	5	5	5	5		5	5	5		5	5	5		5
4	D	5	5	5	5	5	5	5	5	5	5	5	5	5	5	5	5	5	5	5	5	5	5	5	5	5	5	5	5	5		5	5	5		5
5	A	5	5	5	5	4	4	5	5	4	4	4	4	4	4	4	4	4	4	4	4	5	4	5	4	4	5	5	4	4		5	5	5	5	5
6	B	4	4	4	4	4	4	4	4	4	5	4	4	4	4	4	5	5	5	4	4	4	5	5	5	5	4	5	4	5		5	5	5	4	4
7	C	5	5	5	5	4	5	4	3	4	5	5	5	5	5	5	5	5	5	5	5	5	5	5	5	5	5	5	5	5		5	5	5	5	5
8	D	5	4	5	4	4	5	5	4	4	4	4		4	5	4	5	5	4	5	5	5	5	5	5	5	5	5	5	5		4	4	4	5	5
9	A	5	5	4	5	4	4	4	4	5	4	4	5	4	4	5	5	4	4	5	5	5	5	4	5	5	4	5	5	4		5	4	5	3	3
10	B	5	5	4	5	5	5	5	5	5	5	5	4	5	4	5	5	5	5	5	5	5	5	5	5	5	5	5	4	5		5	5	5	5	5
11	C	5	4	5	5	5	5	5	5	3	5	5	5	5	5	5	5	5	5	5		5	5	5	5	5	5	5	5	5		5	5	5	5	5
12	D	4	5	4	4	3	4	3	4	3	4	4	5	3	4	5	5	5	5	4	4	5	4	5	5	4	5	5	5	5		4	4	5		1
13	A	5	4	4	5	5	5	5	5	5	5	4	4		5	5	5	4	5	5	5	4	5	5	5	5	4	5	5	5		4	4	5		5
14	B	5	5	4	5	4	5	5	5	5	5	5	5	5	5	5	5	5	5	5	5	4	5	5	5	4	5	5	5	5	4				4	4
15	C	5	5	5	5	5	5	5	5	4	4	4	4	5	5	4	4	5	4	4	4	4	4	5	5	4	4	5	4	4		5	4	5		2
16	D	4	5	5	4	5	5	5	5	5	5	4	4	4	5	4	5	5	4	5	4	5	5	5	5	5	5	5	5	5		5	5	4		4
17	A	4	5	5	4	4	5	5	5	5	5	5	5	5	5	5	5	5	5	5		5	5	5	5	4	5	5	5	5		5	5	5		5
18	B	4	5	5	4	5	5	4	5	5	5	5	4	4	4	4	5	5	5	5	5
19	C	5	5	5	5	5	5	5	4	4	4	5	4	4	5	4	4	4	5	5	4	4	4	4	5	4	4	5	4	4		5	5	5		4
20	D	5	5	5	5	5	5	5	5	5	5	5	5	5	5	5	5	5	5	5	5	5	5	5	5	5	5	5	5	5	5
21	A	4	5	4	5	4	5	5	5	5	5	5	5	5	5	5	5	5	5	5	5	5	5	4	5	4	4	4	4		5				5	5
22	B	5	5	5	5	5	5	5	5	4	4	5	5	4	4	4	5	5	5	5	4	4	4	4	4	5	4	5	4	4	4				5	4
23	C	5	5	5	5	5	5	5	5	4	4	4	4	4	3	4	4	4	4	3	3	4	4	4	4	4	3	3	3	5	3				3
24	D
25	A	5	5	5	5	5	5	5	5	4	5	5	5	5	5	5	5	5	5	5	5	5	5	5	5	5	5	5	5	5		5	5	5
26	B	5	5	5	4	4	5	4	4	5	5	5	4	3	5	4	4	4	4	5	4	5	5	5	4	4	4	4	4	5		5	5	5	5	5
27
28	D	4	4	4	4	4	5	5	5	5	4	4	4	5	4	5	4	5	5	4	5	4	5	4	4	5	4	5	5	4	4
29	A	5	4	5	5	4	4	4	4	5	5	5	5	5	4	4	5	5	4	4	5	4	4	5	5	5	5	5	5	5		5	5	5	5	5
30	B	5	4	5	4		5	5	4	4	5	5	4	4	4	4	4	5	5	3	4	4	4	5	5	4	4	5	5	4		5	5	5	4	5
	score total	132	131	132	129	121	135	126	124	125	131	130	121	120	128	126	132	134	132	128	118	124	127	129	130	124	118	131	125	123	25	102	100	103	72	101
	number	28	28	28	28	27	28	27	27	28	28	28	28	27	28	28	28	28	28	28	27	27	27	27	27	27	27	27	27	26	6	21	21	21	16	24
	average	4.71429	4.67857	4.71429	4.60714	4.48148	4.82143	4.66667	4.59259	4.46429	4.67857	4.64286	4.32143	4.44444	4.57143	4.5	4.71429	4.78571	4.71429	4.57143	4.37037	4.59259	4.7037	4.77778	4.81481	4.59259	4.37037	4.85185	4.62963	4.73077	4.16667	4.85714	4.7619	4.90476	4.5	4.20833

## Sheet: Overallfeedback
Registration No.	group	Professional Cadre	Course enjoyable	Useful K&Sback in job	Easy of joining interactive sessions	Comfort and ease	Good use of time?	How good was the venue?	Comments
1
2	B	midwife	5	5	5	5	5	5
3	C	midwife	4	5	4	4	5	4
4	D	midwife	4	4	3	3	5	5
5
6	B	midwife	5	5	0	4	4	4
7
8	D	midwife	5	5	5	5	5	5
9	A	midwife	5	4	5	5	3	4
10	B	Mid-level	5	5	5	5	5	5
11	C	midwife	5	5	5	5	5	4	It is very noisy/nase and she has skined of demonstration?
12	D	midwife	5	5	3	3	2	4	First hand-out given is good, there is fast lecture
13	A	midwife	5	5	5	5	5	5	please extend training dates, I like it.
14	B	specialist	5	5	4	4	5	4
15	C	midwife	5	4	4	4	4	4	it is enjoyable and skill desured training. It is so good.
16	D	midwife	5	5	4	5	4	4
17	A	midwife	5	5	4	5	1	4	please the time is short there
18
19	C	midwife	5	4	4	4	4	4
20	D	specialist	5	5	5	5	5	5
21	A	medical doctor	5	5	5	4	5	4	continuous mentoring and training for the local health center midwives and nurses might be helpful to maintain these practices properly.
22	B	medical doctor	4	5	5	5	4	4	It is good. ...lecture, more skill seniors, good time management
23	C	medical doctor	4	4	4	4	4	4
24
25	A	midwife	5	5	5	5	5	5	better to extend the date of training attending up to 10 days. Update us without emails if possible. Better to give for other staff also.
26	B	midwife	5	5	5	5	5	5	it is good. It is nice and interesting and both useful knowledge and skills.
27
28	D	medical doctor
29	A	midwife	5	4	5	5	5	5
30	B	midwife	5	5	4	5	5	5
		score total	111	109	98	104	100	102
		number	23	23	23	23	23	23
		average	4.82609	4.73913	4.26087	4.52174	4.34783	4.43478

## Sheet: PrePosttest2
Registration number	Written																		Skills												Combined knowledge and skills
	MCQs		Skills 1						Skills 2						Combined written				MVA			Newborn resus			Breech			Combined
			A: PPH	A:	Mean diff A	B: FIT	B:	Mean diff B	A: AVD	A:	Mean diff A	B: POL	B:	Mean diff B
	Pre test - false	Post test	Pre test	Post test		Pre test	Post test		Pre test	Post test		Pre test	Post test		Pre	Post	Total	Mean difference	Pre test	Post test	Mean difference	Pre test	Post test	Mean difference	Pre test	Post test	Mean difference	Combined skills pre test score	Combined skills post test	Combined Mean difference total skills	Pre (%)	Post (%)	Mean diff
1
2																			15		15		17	-17
3	2	2	2	0	2	1	0	1	0		0	0		0					16	20	-4			0	12	10	2
4	5	3	1	0	1	2	2	0	4	0	4	4	0	4					18	19	-1	12	16	-4		19	-19
5	3	4	1	1	0	2	0	2	1	0	1	1	1	0					19	19	0	16		16		14	-14
6	6	6	2	3	-1	7	2	5	5	1	4	2	2	0					17	17	0		17	-17	10
7	8	8	2		2	4		4	2	2	0	2	1	1					7	18	-11	15	16	-1	5
8	6	5	4	2	2	3	3	0	9	0	9		1	-1					19	5	14	20		20
9	6	5	0	1	-1	3	1	2	1	1	0	1	0	1					15	20	-5				14	15	-1
10	3	2	3	1	2	4	2	2	4	1	3	0	0	0					20	18	2	14
11	7	5	4	0	4	1	2	-1	1	1	0	2	0	2					15	17	-2	1	17	-16	3
12	9	4		1	-1		1	-1	3	2	1	1	0	1						19	-19	7	18	-11
13	7	5	3	3	0	4	2	2	4	3	1	2	2	0					20	15	5	6		6
14	8	7	5	1	4	4	2	2	5	3	2	3	0	3					5	15	-10	6		6
15	6	3	2	0	2	2	3	-1	1	1	0	2	0	2						19	-19	13		13		16	-16
16	9	4	3	0	-1	2	2	0	3	2	1	2	1	1					16	18	-2	7	18	-11
17	11	7	5	2	3	5	1	4	4	2	2	2	1	1					6	14	-8	10	20	-10
18	6	4	4	3	4	4	2	2	4	2	2	3	1	2						18	-18	11	20	-9
19	7	7	3	1	2	2	2	0	0	2	-2	3	0	3					14	14	0		19	-19	5
20			4		4	7		7	5		5	4		4						16	-16	9		0
21	7	5	8	2	6	3	2	1	4	4	0	1	3	-2					7	14	-7		17	-17	0
22		5		2	-2		2	-2	6	2	4	3	0	3					1	15	-14	11		11		13	-13
23	11		4		2	5		5						0					6	17	-11	16	13	3
24	8			1	4		0	0	5	0	5	2	1	1					7	18	-11	16	20	-4		13	-13
25	7	7		2	6		6	-6	4	3	1	3	1	-4						17	-17	16	15	1
26	5	6		2	-2		2	-2		2	-2		1	-1					17	17	0		20	-20	18
27		4		1	4		2	5		2	-2		2	-2												9	-9
28		6		1	-1		1	0		0	0		0	0						20	-20					8	-8
29		4		3	-2		1	-6		1	-1		3	-3
30
31
32

## Sheet: Feedback2
		Day 1							Day 2													Day 3									Day 4
Registration number	GROUP	Lecture: ABC Mat resus	ABC Demo	Lecture: Newborn Care	BO session 1+2 AIRWAY+ RESUS	BO session 3 NEWBORN	BO session 4 VENOUS CD	Lecture SHOCK	BO session 1-4	Lecture CRT	Lecture: Eclampsia	BO session 1 RECOGN	BO session 2+3 BeOC+CoC	BO session 4 BP + FLUID	Lecture: Haemorrhage	BO session 1 VOLUME	BO session 2 ATONIC	BO session 3 ABRUPTION	BO session 4 PREVIA	Lecture: Sepsis	BO session 1-4 SEPSIS	Lecture:Obs Emerg	BO session 1 breech	BO session 2 shoulder	BO session 3 cord	BO session 4 twins	PREVENTING OBSTRUCTED LABOUR LECTURE	BO session 1-4 partograph	Lecture: Assisted Vag. Del	BO session 1-4 AVD	Lecture: Surgical skills	Lecture: Lecture Perineal repair/MVA	BO session 1 mva	BO session 2 retained plac	BO session 3 diff CS	BO session 4 episiotomy
1	A		4	5	5	5	5	5	5	5	5	5	5	5	5	5	5	5	5	5	5	5	5	5	5	5	5	5	5	5	4	5	5	5	5	5
2	B	3	4	4	3	3	2	2	3	4	5	5	5	5	5	5	5	5	5	5	5	5	4	5	4	4	5	5	4	5	5	4	5	5	5	5
3	C	4	3	4	4	4	2	4	4	5	5	5	4	4	4	4	4	4	4	4	5	5	5	5	5	5	5	5	5	5	5	5	5	5	5	5
4	D	5	4	5	5	5	5	5	5	4	2	3	2	3	2	2	3	2	2	2	2	2	2	3	2	2	2	3	2	2	4	4	4	4	4	4
5	A	5	5	5	5	5	5	5	5	5	5	5	5	5								4	5	4	4	4		4	4	4
6	B	3	3	4	4	3	3	4	2
7	C	2	2	2	3	3	3	3	3
8	D	5	5	5	5	5	5	5	5
9	A	3	3	4	3	4	3	4	4
10	B	4	5	4	4	4	4	5	4
11	C	5	4	3	5	4	5	5	5
12	D	5	5	4	5	5	5	4	4
13	A	5	5	5	5	5	5	5	5
14	B	5	5	5	5	5	5	5	5
15	C	4	5	4	5	4	5	4	5
16	D	2	5	5	2	1	1	1	1
17	A	4	4	4	3	4	5	4	3
18	B	5	5	5	5	5	5	5	5	4	5	5	5	5	5	5	5	4	5	5	5	5	5	4	5	4	5	5	5	5	5	5	5	5	5	5
19	C	4	4	3	5	4	4	4	4	5	5	5	5	4	5	4	5	5	4	5	5	5	5	5	5	5	5	5	5	4	1	5	5	5	4	3
20	D	5	4	4	2	1	1	1	3	4	4	3	4	1	4	1	5	1	1	4	1	4	1	1	1	2	5	4	4	1	4	4	4	1	1	4
21	A
22	B
23	C
24	D
25	A
26	B
27
28	D
29	A
30	B

## Sheet: Overallfeedback2
Registration No.	group	Professional Cadre	Course enjoyable	Useful K&Sback in job	Easy of joining interactive sessions	Comfort and ease	Good use of time?	How good was the venue?	Comments
1			4	5	5	4	3	5	overall the training was good but it was a tight schedule, overall its better to make the training at least 5 days
2	B		5	5	5	5	5	5
3	C		4	3	4	3	3	4
4	D		5	5	5	5	5	5
5		Midwife	5	5	5	5	5	5
6	B	Health officer	5	5	5	5	5	5	shortage of time
7		Midwife	5	5	5	5	5	5
8	D
9	A
10	B
11	C
12	D
13	A
14	B
15	C
16	D
17	A
18
19	C
20	D
21	A
22	B
23	C
24
25	A
26	B
27
28	D
29	A
30	B
